# Supplementary material for: Cannabinoids Reduce Extracellular Vesicle Release from HIV-1 Infected Myeloid Cells and Inhibit Viral Transcription
Source: Cells. 2022 Feb 18;11(4):723. doi: 10.3390/cells11040723 (PMC8869966; doi:10.3390/cells11040723)
Supplement: Supplementary file 1 [file cells-11-00723-s001.zip]

Archive with 2 entries (2 files):
- CBD Pull Down Mass Spec Data.xlsx
- Supplementary Information DeMarino et al. Proof Read.pdf
